# Supplementary material for: Geography is a stronger predictor of diversification of monogenean parasites (Platyhelminthes) than host relatedness in characin fishes of Middle America
Source: PLoS One. 2025 Apr 29;20(4):e0316974. doi: 10.1371/journal.pone.0316974 (PMC12040092; doi:10.1371/journal.pone.0316974)
Supplement: S2 Table — (a) using Jaccard distance of parasite community composition as the dependent variable and host species (species identity) and sampling site (area of endemism) as explanatory variables. Outputs of the full model (both explanatory variables together) and separate models for each explanatory variable are shown. (b) Output of pairwise PERMANOVA analyses using Jaccard distance of parasite community composition as the dependent variable and all the pairs of explanatory variables (host species and area of endemism). (XLSX) [file pone.0316974.s002.xlsx]

## Sheet: S2 Table
S2 Table. Output of PERMANOVA analyses a) using Jaccard distance of parasite community composition as the dependent variable and host species (species identity) and sampling site (area of endemism) as explanatory variables. Outputs of the full model (both explanatory variables together) and separate models for each explanatory variable are shown.
Explanatory Variable	Df	SumOfSqs	R2	F	Pr(>F)
Site	5	3.5889	0.2607	2.95	0.003 **
Species	2	1.1745	0.08108	2.2937	0.025 *																*
Residual	37	9.0028	0.65398
Total	44	13.7662	1
Full model
Explanatory Variable	Df	SumOfSqs	R2	F	Pr(>F)
Model	7	4.7634	0.34602	2.7967	0.002 **
Residual	37	9.0028	0.65398
Total	44	13.7662	1
Species model																						.
Explanatory Variable	Df	SumOfSqs	R2	F	Pr(>F)
Model	2	1.1745	0.08532	1.9589	0.072
Residual	42	12.5917	0.91468
Total	44	13.7662	1
																						.
Site model
Explanatory Variable	Df	SumOfSqs	R2	F	Pr(>F)
Model	5	3.6472	0.26494	2.8114	0.001 ***
Residual	39	10.119	0.73506
Total	44	13.7662	1
Df: degrees of freedom; SumOfSqs: sum of squares; R2: coefficient of determination; F: F-test test statistics; Pr(>F): p value, * = significance level (* = significant at p < 0.05, ** = significant at p < 0.01, *** = significant at p < 0.001, · = marginally significant)
b) Output of pairwise PERMANOVA analyses using Jaccard distance of parasite community composition as the dependent variable and all the pairs of explanatory variables (host species and area of endemism).
Species model
Pairs	Df	SumOfSqs	F	R2	Pr(>F)	Pr. Adjusted (FDR)
E. gonzalezoi vs. A. aeneus	1	0.992535	3.34019	0.0807977	0.002	0.006
A. panamensis vs. A. aeneus	1	0.183204	0.602516	0.0144827	0.558	0.558
Site model
Pairs	Df	SumOfSqs	F	R2	Pr(>F)	Pr. Adjusted (FDR)
Bocas vs. Tuira	1	0.218434	0.623548	0.064794	0.618	0.7725
Bocas vs. San	1	0.253968	0.824919	0.0643216	0.47	0.7635
Bocas vs. Chiriquí	1	0.334877	0.942893	0.118709	0.674	0.777692
Bocas vs. Usumacinta	1	1.05614	4.24628	0.168194	0.020*	0.1
Chagres vs. Tuira	1	0.408796	1.44118	0.0997966	0.234	0.585
Chagres vs. San	1	0.159722	0.604269	0.0363924	0.608	0.7725
Chagres vs. Chiriquí	1	0.479167	1.74483	0.136905	0.389	0.729375
Chagres vs. Usumacinta	1	1.95303	8.47985	0.253282	0.003**	0.022*
Tuira vs. San	1	0.229938	0.858436	0.109238	0.305	0.653571
Tuira vs. Chiriquei	1	0.0833333	0.25	0.111111	0.75	0.803571
Tuira vs. Usumacinta	1	0.495988	2.33152	0.127186	0.064 ·	0.24
San Juan vs. Chiriquí	1	0.291667	1.2069	0.194444	0.86	0.86
San Juan vs. Usumacinta	1	1.74643	8.4104	0.306832	0.002**	0.022*
Chiriquí vs. Usumacinta	1	0.512963	2.62382	0.157835	0.202	0.585
Df: degrees of freedom; SumOfSqs: sum of squares; F: F-test test statistics; R2: coefficient of determination; Pr(>F): p value, Pr. Adjsuted (FDR): p value adjusted for multiple testing using the Benjamini-Hochberg false discovery rate correction; * = significance level (* = significant at p < 0.05, ** = significant at p < 0.01, *** = significant at p < 0.001, · = marginally significant)
