# Supplementary material for: Geography is a stronger predictor of diversification of monogenean parasites (Platyhelminthes) than host relatedness in characin fishes of Middle America
Source: PLoS One. 2025 Apr 29;20(4):e0316974. doi: 10.1371/journal.pone.0316974 (PMC12040092; doi:10.1371/journal.pone.0316974)
Supplement: S3 Table — (a) using parasite genetic distance (COI mitochondrial gene) as the dependent variable and host species (species identity) and sampling site (area of endemism) as explanatory variables. Outputs of the full model (both explanatory variables together) and separate models for each explanatory variable are shown. (b) Output of pairwise PERMANOVA analyses using genetic distances (COI mitochondrial gene) of parasites as the dependent variable and all the pairs of explanatory variables (host species and area of endemism). (XLSX) [file pone.0316974.s003.xlsx]

## Sheet: S3 Table
S3 Table. Output of PERMANOVA analyses a) using parasite genetic distance (COI mitochondrial gene) as the dependent variable and host species (species identity) and sampling site (area of endemism) as explanatory variables. Outputs of the full model (both explanatory variables together) and separate models for each explanatory variable are shown.
Explanatory Variable	Df	SumOfSqs	R2	F	Pr(>F)
Site	5	1.437	0.30712	9.3468	0.001***
Species	3	0.2484	0.05308	2.6924	0.003**
Residual	95	2.9212	0.62431
Total	103	4.679	1
Full model
Explanatory Variable	Df	SumOfSqs	R2	F	Pr(>F)
Model	8	1.7578	0.37569	7.1459	0.001***
Residual	95	2.9212	0.62431
Total	103	4.679	1
Species model
Explanatory Variable	Df	SumOfSqs	R2	F	Pr(>F)
Model	3	679	0.06856	2.4537	0.006**
Residual	100	4.3582	0.93144
Total	103	4	1
Site model
Explanatory Variable	Df	SumOfSqs	R2	F	Pr(>F)
Model	5	1.5095	0.32261	9.3344	0.001***
Residual	98	3.1695	0.67739
Total	103	4.679	1
Df: degrees of freedom; SumOfSqs: sum of squares; R2: coefficient of determination; F: F-test test statistics; Pr(>F): p value, * = significance level (* = significant at p < 0.05, ** = significant at p < 0.01, *** = significant at p < 0.001, · = marginally significant)
b) Output of pairwise PERMANOVA analyses using genetic distances (COI mitochondrial gene) of parasites as the dependent variable and all the pairs of explanatory variables (host species and area of endemism).
Species model
Pairs	Df	SumOfSqs	F	R2	Pr(>F)	Pr. Adjusted (FDR)
A. aeneus vs. E. gonzalezoi	1	0.146368	3.47779	0.0364251	0.025*	0.146
A. aeneus vs. A. panamensis	1	0.0742869	1.72634	0.0178477	0.14	0.146
A. aeneus vs. A. orthodus	1	0.103384	2.4789	0.0268051	0.094	0.146
E. gonzalezoi vs. A. panamensis	1	0.0889851	1.76778	0.164173	0.143	0.146
E. gonzalezoi vs. A. orthodus	1	0.152791	5.15445	0.563054	0.067·	0.146
A. panamensis vs. A. orthodus	1	0.102808	2.15094	0.235051	0.146	0.146
Site model
Pairs	Df	SumOfSqs	F	R2	Pr(>F)	Pr. Adjusted (FDR)
Chagres vs. Bocas	1	0.143113	3.19343	0.0814786	0.038*	0.067·
Chagres vs. Usumacinta	1	0.706252	31.7712	0.353913	0.001**	0.005**
Chagres vs. Tuira	1	0.111745	2.68197	0.123696	0.094	0.128182
Chagres vs. Chiriquí	1	0.0809522	2.14718	0.12522	0.213	0.228214
Chagres vs. San Juan	1	0.158026	4.61627	0.137323	0.017*	0.036*
Bocas vs. Usumacinta	1	0.431044	15.5718	0.195695	0.001**	0.005**
Bocas vs. Tuira	1	0.0943691	1.85193	0.0689683	0.122	0.152
Bocas vs. Chiriquí	1	0.065467	1.31208	0.0588056	0.04*	0.067·
Bocas vs. San Juan	1	0.211924	5.02863	0.125626	0.011*	0.027*
Usumacinta vs. Tuira	1	0.10463	5.17703	0.0992204	0.009**	0.027*
Usumacinta vs. Chiriquí	1	0.0495973	2.94662	0.0641313	0.088	0.128182
Usumacinta vs. San Juan	1	0.821447	40.6803	0.416464	0.001**	0.005**
Tuira vs. Chiriquí	1	0.0416808	0.73733	0.155642	0.666667	0.666667
Tuira vs. San Juan	1	0.20544	5.6601	0.239226	0.003**	0.0112*
Chiriquí vs. San Juan	1	0.0996384	3.26521	0.189121	0.192	0.221538
Df: degrees of freedom; SumOfSqs: sum of squares; F: F-test test statistics; R2: coefficient of determination; Pr(>F): p value, Pr. Adjsuted (FDR): p value adjusted for multiple testing using the Benjamini-Hochberg false discovery rate correction; * = significance level (* = significant at p < 0.05, ** = significant at p < 0.01, *** = significant at p < 0.001, · = marginally significant)
